# Supplementary material for: NMRFx Processor: a cross-platform NMR data processing program
Source: J Biomol NMR. 2016 Jul 25;65:205–16. doi: 10.1007/s10858-016-0049-6 (PMC4983292; doi:10.1007/s10858-016-0049-6)
Supplement: Supplementary file 2 — Supplementary material 2 (TXT 4 kb) [file 10858_2016_49_MOESM2_ESM.txt]

########################
#   Listing 1  Processing script with UNDO dim command
########################

from pyproc import *
from Numeric import array
import random

def processFile(fileName, nprocess):
	useProcessor()
	procOpts(nprocess=nprocess)
	FID(fileName)
	CREATE('tmp/hncolp.nv')
	sw('sw','sw1','sw2')
	sf('sfrq','dfrq','dfrq2')
	ref('h2o','C','N')
	label('HN','C','N')
	acqOrder('p2','p1','d1','d2')

	DIM(1)
	TDCOMB(coef='echo-antiecho',dim=3)
	DCFID()
	SB(end=1.0, power=2.0, c=1.0, offset = 0.5)
	ZF(factor=0)
	FT()
	PHASE(-40, 0)
	EXTRACT(0,399)
	REAL()

	DIM(2)
	SB(end=0.95, power=2.0, c=0.5, offset=0.5)
	ZF()
	FT()
	PHASE(-8, 17)
	REAL()

	DIM(3)
	LP(ncoef=10,predictEnd=63)
	SB(end=0.98, power=2.0, c=0.5, offset=0.5)
	ZF()
	FT()
	PHASE(0, 0)
	REAL()

	UNDODIM(2)

	DIM(2)
	LP(ncoef=10,predictEnd=63)
	SB(end=0.98, power=1.0, c=0.5, offset=0.5)
	ZF()
	FT()
	PHASE(-8, 17)

	run()
	return processor.getElapsedTime()

fileName = '/Users/brucejohnson/fidfiles/hnco3d.fid'
processFile(fileName,None)


########################
#Listing 2 Processing script that uses an external program for NUS processing
########################

import os
from pyproc import *

# open FID file and create an NMRViewJ format output file
FID('/Users/brucejohnson/data/nus/7')
CREATE('hncogpwg3d.nv')

#Define scripts for external processing

#   This script happens once for each SCRIPT command 
  #      to setup Jython Interpreter
initScript = '''
import os
import subprocess
'''

#   This script happens once for each sub-matrix extracted
	#      from the full matrix
#   Before the script is called a variable "matrix" is created
	#      in Jython Interpreter
#   It's a reference to the Java MatrixND object containing
	#       the data

ioScript = '''
fileName='nusmat'
# exportMatrix writes to a file whose name is formed from the
#    fileName argument and the index of the matrix along
#    the first dimension.  The actual name used is returned
	#    from the command
matFile = matrix.exportMatrix(fileName)
# do external processing, for example
# subprocess.call(['nusprocessing.sh',matFile])

# when processing is done, the matrix is reloaded
matrix.importMatrix(fileName)
os.remove(matFile)
'''


acqOrder('p1','d1','p2','d2')
label('1H','15N','13C')
sf('SFO1,1','SFO1,2','SFO1,3')
sw('SW_h,1','SW_h,2','SW_h,3')
ref('h2o','N','C')

DIM(1)
SB()
ZF()
FT()
PHASE(ph0=-202.8,ph1=0.0)
REAL()
EXTRACT(start=239,end=653,mode='region')

DIM(2,3)
# replace SCRIPT op with ISTMATRIX op to process
	#     with internal code
#ISTMATRIX()
SCRIPT(script=ioScript, initialScript=initScript)

DIM(2)
SB(c=0.5)
ZF()
FT(negatePairs=True,negateImag=True)
PHASE(ph0=0.0,ph1=0.0)
REAL()

DIM(3)
SB(c=0.5)
ZF()
FT(negatePairs=True,negateImag=True)
PHASE(ph0=0.0,ph1=0.0)
REAL()
EXTRACT(start=8,end=120,mode='region')
run()


########################
# Listing 3 Processing script used to benchmark the speed of processing.
########################

#    The same file is processed using different numbers of processing threads.
#    The results of three runs are averaged.

from pyproc import *
from Numeric import array
import random


def processFile(fileName, nprocess, nvectors=None):
	useProcessor()
	procOpts(nprocess=nprocess, nvectors=nvectors)
	FID(fileName)
	CREATE('tmp/hnconus.nv')
	acqOrder('p1','d1','p2','d2')
	skip(0,0,0)
	label('1H','15N','13C')
	acqsize(0,0,0)
	tdsize(0,0,0)
	sf('SFO1,1','SFO1,2','SFO1,3')
	sw('SW_h,1','SW_h,2','SW_h,3')
	ref('h2o','N','C')
	DIM(1)
	SB()
	ZF()
	FT()
	PHASE(ph0=-202.8,ph1=0.0,dimag=True)
	EXTRACT(start=239,end=653,mode='region')
	DIM(2,3)
	ISTMATRIX()
	DIM(2)
	SB(c=0.5)
	ZF()
	FT(negatePairs=True,negateImag=True)
	PHASE(ph0=0.0,ph1=0.0,dimag=True)
	DIM(3)
	SB(c=0.5)
	ZF()
	FT(negatePairs=True,negateImag=True)
	PHASE(ph0=0.0,ph1=0.0,dimag=True)
	EXTRACT(start=8,end=120,mode='region')
	run()
	return processor.getElapsedTime()

fileName = '/Users/brucejohnson/data/nus/7'

nIterations = 3
processList = [1,2,3,4,5,6,7,8,10,12,16]

rprocessList = list(processList)
times = {}
for i in range(nIterations):
	random.shuffle(rprocessList)
	for nprocess in rprocessList:
		if i == 0:
			times[nprocess] = []
		etime = processFile(fileName,nprocess)
		times[nprocess].append(etime)

for n in processList:
	etimes = array(times[n]) 
	print n,sum(etimes)/len(etimes)

########################
# Listing 4 Vector script for adding two datasets.
########################

from itertools import izip
from shutil import copyfile
from com.onemoonsci.datachord.datasets import Dataset

datasetName1 = '/home/brucejohnson/Desktop/hnco3d.fid/C_hnco_a.nv'
datasetName3 = 'testmod.nv'


copyfile(datasetName1, datasetName3)

dataset1 = Dataset(datasetName1,'data1.nv',False)
dataset2 = Dataset(datasetName1,'data2.nv',False)
dataset3 = Dataset(datasetName3,'data3.nv',True)

iDim = 0
for (vec1,vec2) in izip(dataset1.vectors(iDim), dataset2.vectors(iDim)):
    vec3 = vec1 + vec2
    dataset3.writeVector(vec3)
